# Supplementary material for: Nurses’ Attitudes and Clinical Judgment on Skin Disinfection Before Subcutaneous Injection: Impact of Setting, Experience, and Normative Beliefs
Source: Nurs Rep. 2025 Nov 7;15(11):393. doi: 10.3390/nursrep15110393 (PMC12655181; doi:10.3390/nursrep15110393)
Supplement: Supplementary file 1 [file nursrep-15-00393-s001.zip]

Archive with 1 entries (1 files):
- nursrep-3876357-supplementary.pdf
